# Supplementary material for: Uric Acid-to-Albumin Ratio as a Complementary Biomarker for In-Hospital Risk Stratification in Patients with Pulmonary Hypertension: A Retrospective Cohort Study
Source: J Cardiovasc Dev Dis. 2026 Jun 25;13(7):295. doi: 10.3390/jcdd13070295 (PMC13410907; doi:10.3390/jcdd13070295)
Supplement: Supplementary file 1 [file jcdd-13-00295-s001.zip]

Archive with 1 entries (1 files):
- jcdd-4285605-supplementary.pdf
